# Supplementary material for: Design, Modeling, and Control of an Aurelia-Inspired Robot Based on SMA Artificial Muscles
Source: Biomimetics (Basel). 2023 Jun 15;8(2):261. doi: 10.3390/biomimetics8020261 (PMC10296439; doi:10.3390/biomimetics8020261)
Supplement: Supplementary file 1 [file biomimetics-08-00261-s001.zip]

Archive with 1 entries (1 files):
- Underwater motions of the Au-robot.mp4
